# Supplementary material for: Single-nucleus CUT&RUN elucidates the function of intrinsic and genomics-driven epigenetic heterogeneity in head and neck cancer progression
Source: Genome Res. 2025 Jan;35(1):162–77. doi: 10.1101/gr.279105.124 (PMC11789629; doi:10.1101/gr.279105.124)
Supplement: Supplement 4 [file Supplemental_Code.zip]

Archive with 104 entries (98 files):
- sncutnrun-main/
- __MACOSX/._sncutnrun-main
- sncutnrun-main/5. Supplementary Code/
- __MACOSX/sncutnrun-main/._5. Supplementary Code
- sncutnrun-main/4. Epigenetic Heterogeneity Driven HNSC Progression/
- __MACOSX/sncutnrun-main/._4. Epigenetic Heterogeneity Driven HNSC Progression
- sncutnrun-main/1. Data Preprocessing and QC/
- __MACOSX/sncutnrun-main/._1. Data Preprocessing and QC
- sncutnrun-main/3. Genetic Driven Epigenetic Reprogramming Analysis/
- __MACOSX/sncutnrun-main/._3. Genetic Driven Epigenetic Reprogramming Analysis
- sncutnrun-main/2. Signac Analysis/
- __MACOSX/sncutnrun-main/._2. Signac Analysis
- sncutnrun-main/README.md
- __MACOSX/sncutnrun-main/._README.md
- sncutnrun-main/.gitignore
- __MACOSX/sncutnrun-main/._.gitignore
- sncutnrun-main/5. Supplementary Code/22062022_RNAseq_Zscore_chromatin_state_CNV_correlation_remaining_cell_lines.R
- __MACOSX/sncutnrun-main/5. Supplementary Code/._22062022_RNAseq_Zscore_chromatin_state_CNV_correlation_remaining_cell_lines.R
- sncutnrun-main/5. Supplementary Code/19072022_alluvial_plots_remaining_cell_lines.R
- __MACOSX/sncutnrun-main/5. Supplementary Code/._19072022_alluvial_plots_remaining_cell_lines.R
- sncutnrun-main/5. Supplementary Code/23062022_HN120preMET_UMR_FRiP_confounding_analysis.R
- __MACOSX/sncutnrun-main/5. Supplementary Code/._23062022_HN120preMET_UMR_FRiP_confounding_analysis.R
- sncutnrun-main/5. Supplementary Code/seqsetvis_eulerplots.R
- __MACOSX/sncutnrun-main/5. Supplementary Code/._seqsetvis_eulerplots.R
- sncutnrun-main/5. Supplementary Code/22062022_RNAseq_Zscore_CNV_correlation_remaining_cell_lines.R
- __MACOSX/sncutnrun-main/5. Supplementary Code/._22062022_RNAseq_Zscore_CNV_correlation_remaining_cell_lines.R
- sncutnrun-main/4. Epigenetic Heterogeneity Driven HNSC Progression/4_1_Module_Score_HN120preMET_HN137preMET_analysis.R
- __MACOSX/sncutnrun-main/4. Epigenetic Heterogeneity Driven HNSC Progression/._4_1_Module_Score_HN120preMET_HN137preMET_analysis.R
- sncutnrun-main/1. Data Preprocessing and QC/sncutrun_sccuttag_percentage_unique_reads_bulk.bash
- __MACOSX/sncutnrun-main/1. Data Preprocessing and QC/._sncutrun_sccuttag_percentage_unique_reads_bulk.bash
- sncutnrun-main/1. Data Preprocessing and QC/scCUTRUN_scCUTTag_comparison.bash
- __MACOSX/sncutnrun-main/1. Data Preprocessing and QC/._scCUTRUN_scCUTTag_comparison.bash
- sncutnrun-main/1. Data Preprocessing and QC/snCUTRUN_sccuttag_kaya_okur_2019_bulk.bash
- __MACOSX/sncutnrun-main/1. Data Preprocessing and QC/._snCUTRUN_sccuttag_kaya_okur_2019_bulk.bash
- sncutnrun-main/1. Data Preprocessing and QC/snCUTRUN_CoTECH.bash
- __MACOSX/sncutnrun-main/1. Data Preprocessing and QC/._snCUTRUN_CoTECH.bash
- sncutnrun-main/1. Data Preprocessing and QC/sccuttag_percentage_unique_reads.bash
- __MACOSX/sncutnrun-main/1. Data Preprocessing and QC/._sccuttag_percentage_unique_reads.bash
- sncutnrun-main/1. Data Preprocessing and QC/1_1_snCUT&RUN_data_preprocessing.bash
- __MACOSX/sncutnrun-main/1. Data Preprocessing and QC/._1_1_snCUT&RUN_data_preprocessing.bash
- sncutnrun-main/1. Data Preprocessing and QC/sncutrun_sccuttag_downsampling_unique_reads_H3K27ac.bash
- __MACOSX/sncutnrun-main/1. Data Preprocessing and QC/._sncutrun_sccuttag_downsampling_unique_reads_H3K27ac.bash
- sncutnrun-main/1. Data Preprocessing and QC/20241008_calculating_n_reads_per_promoter.sbatch
- __MACOSX/sncutnrun-main/1. Data Preprocessing and QC/._20241008_calculating_n_reads_per_promoter.sbatch
- sncutnrun-main/1. Data Preprocessing and QC/snCUT&RUN_count_UMR_percentage_single_cell.bash
- __MACOSX/sncutnrun-main/1. Data Preprocessing and QC/._snCUT&RUN_count_UMR_percentage_single_cell.bash
- sncutnrun-main/1. Data Preprocessing and QC/snCUTRUN_CoTECH_single_cell.bash
- __MACOSX/sncutnrun-main/1. Data Preprocessing and QC/._snCUTRUN_CoTECH_single_cell.bash
- sncutnrun-main/1. Data Preprocessing and QC/plotUMR_FRIP.R
- __MACOSX/sncutnrun-main/1. Data Preprocessing and QC/._plotUMR_FRIP.R
- sncutnrun-main/1. Data Preprocessing and QC/1_4_statsScripts_github.bash
- __MACOSX/sncutnrun-main/1. Data Preprocessing and QC/._1_4_statsScripts_github.bash
- sncutnrun-main/1. Data Preprocessing and QC/snCUTRUN_pairedtag_bulk.bash
- __MACOSX/sncutnrun-main/1. Data Preprocessing and QC/._snCUTRUN_pairedtag_bulk.bash
- sncutnrun-main/1. Data Preprocessing and QC/20241008_benchmarking_90_cells_percentage_H3K4me3_in_promoters.sbatch
- __MACOSX/sncutnrun-main/1. Data Preprocessing and QC/._20241008_benchmarking_90_cells_percentage_H3K4me3_in_promoters.sbatch
- sncutnrun-main/1. Data Preprocessing and QC/1_2_pseudobulk_aggregation_and_coverage_normalisation_and_MACS2_peak_calling.sh
- __MACOSX/sncutnrun-main/1. Data Preprocessing and QC/._1_2_pseudobulk_aggregation_and_coverage_normalisation_and_MACS2_peak_calling.sh
- sncutnrun-main/1. Data Preprocessing and QC/sncutrun_sccuttag_downsampling_unique_reads_H3K4me3.bash
- __MACOSX/sncutnrun-main/1. Data Preprocessing and QC/._sncutrun_sccuttag_downsampling_unique_reads_H3K4me3.bash
- sncutnrun-main/1. Data Preprocessing and QC/1_3_QC_calculation_and_final_Signac_fragment.sh
- __MACOSX/sncutnrun-main/1. Data Preprocessing and QC/._1_3_QC_calculation_and_final_Signac_fragment.sh
- sncutnrun-main/1. Data Preprocessing and QC/snCUTRUN_sccuttag_kaya_okur_2019_single_cell.bash
- __MACOSX/sncutnrun-main/1. Data Preprocessing and QC/._snCUTRUN_sccuttag_kaya_okur_2019_single_cell.bash
- sncutnrun-main/1. Data Preprocessing and QC/snCUTRUN_ulicutrun.bash
- __MACOSX/sncutnrun-main/1. Data Preprocessing and QC/._snCUTRUN_ulicutrun.bash
- sncutnrun-main/3. Genetic Driven Epigenetic Reprogramming Analysis/3_3_CNV_analysis_with_CNVkit
- __MACOSX/sncutnrun-main/3. Genetic Driven Epigenetic Reprogramming Analysis/._3_3_CNV_analysis_with_CNVkit
- sncutnrun-main/3. Genetic Driven Epigenetic Reprogramming Analysis/3_7_2_ChromHMM_promoter_subset_and_annotation.sh
- __MACOSX/sncutnrun-main/3. Genetic Driven Epigenetic Reprogramming Analysis/._3_7_2_ChromHMM_promoter_subset_and_annotation.sh
- sncutnrun-main/3. Genetic Driven Epigenetic Reprogramming Analysis/3_10_ChromHMM_reanalysis.bash
- __MACOSX/sncutnrun-main/3. Genetic Driven Epigenetic Reprogramming Analysis/._3_10_ChromHMM_reanalysis.bash
- sncutnrun-main/3. Genetic Driven Epigenetic Reprogramming Analysis/3_5_HN137Met_static_RNAseq_Zscore_chromatin_state_correlation.R
- __MACOSX/sncutnrun-main/3. Genetic Driven Epigenetic Reprogramming Analysis/._3_5_HN137Met_static_RNAseq_Zscore_chromatin_state_correlation.R
- sncutnrun-main/3. Genetic Driven Epigenetic Reprogramming Analysis/3_7_3_HN137Pri_HN137Met_chromatin_state_transition_alluvial_plot.R
- __MACOSX/sncutnrun-main/3. Genetic Driven Epigenetic Reprogramming Analysis/._3_7_3_HN137Pri_HN137Met_chromatin_state_transition_alluvial_plot.R
- sncutnrun-main/3. Genetic Driven Epigenetic Reprogramming Analysis/3_2_1_Salmon_transcript_quantification.sh
- __MACOSX/sncutnrun-main/3. Genetic Driven Epigenetic Reprogramming Analysis/._3_2_1_Salmon_transcript_quantification.sh
- sncutnrun-main/3. Genetic Driven Epigenetic Reprogramming Analysis/3_7_1_Processing_of_ChromHMM_results_HN137Pri_HN137Met_transition.R
- __MACOSX/sncutnrun-main/3. Genetic Driven Epigenetic Reprogramming Analysis/._3_7_1_Processing_of_ChromHMM_results_HN137Pri_HN137Met_transition.R
- sncutnrun-main/3. Genetic Driven Epigenetic Reprogramming Analysis/3_2_2_RNAseq_analysis.R
- __MACOSX/sncutnrun-main/3. Genetic Driven Epigenetic Reprogramming Analysis/._3_2_2_RNAseq_analysis.R
- sncutnrun-main/3. Genetic Driven Epigenetic Reprogramming Analysis/3_1_2_ChromHMM_promoter_subset_and_annotation.sh
- __MACOSX/sncutnrun-main/3. Genetic Driven Epigenetic Reprogramming Analysis/._3_1_2_ChromHMM_promoter_subset_and_annotation.sh
- sncutnrun-main/3. Genetic Driven Epigenetic Reprogramming Analysis/3_1_1_Running_ChromHMM.sh
- __MACOSX/sncutnrun-main/3. Genetic Driven Epigenetic Reprogramming Analysis/._3_1_1_Running_ChromHMM.sh
- sncutnrun-main/3. Genetic Driven Epigenetic Reprogramming Analysis/3_9_HN137Pri_HN137Met_CNV_transition_chromatin_state_transition_correlation.R
- __MACOSX/sncutnrun-main/3. Genetic Driven Epigenetic Reprogramming Analysis/._3_9_HN137Pri_HN137Met_CNV_transition_chromatin_state_transition_correlation.R
- sncutnrun-main/3. Genetic Driven Epigenetic Reprogramming Analysis/3_6_HN137Met_RNA_chromstate_CNV_correlation.R
- __MACOSX/sncutnrun-main/3. Genetic Driven Epigenetic Reprogramming Analysis/._3_6_HN137Met_RNA_chromstate_CNV_correlation.R
- sncutnrun-main/3. Genetic Driven Epigenetic Reprogramming Analysis/3_8_HN137Pri_HN137Met_down_upregulated_genes_chromatin_state_transition_correlation.R
- __MACOSX/sncutnrun-main/3. Genetic Driven Epigenetic Reprogramming Analysis/._3_8_HN137Pri_HN137Met_down_upregulated_genes_chromatin_state_transition_correlation.R
- sncutnrun-main/3. Genetic Driven Epigenetic Reprogramming Analysis/3_4_HN137Met_static_RNAseq_Zscore_CNV_correlation.R
- __MACOSX/sncutnrun-main/3. Genetic Driven Epigenetic Reprogramming Analysis/._3_4_HN137Met_static_RNAseq_Zscore_CNV_correlation.R
- sncutnrun-main/2. Signac Analysis/2_5_Differential_Peak_Calling_and_Motif_Analysis.R
- __MACOSX/sncutnrun-main/2. Signac Analysis/._2_5_Differential_Peak_Calling_and_Motif_Analysis.R
- sncutnrun-main/2. Signac Analysis/2_1_Loading_Necessary_Packages_and_Creating_Chromatin_Assay.R
- __MACOSX/sncutnrun-main/2. Signac Analysis/._2_1_Loading_Necessary_Packages_and_Creating_Chromatin_Assay.R
- sncutnrun-main/2. Signac Analysis/2_4_Transcription_Factor_Motif_Analysis.R
- __MACOSX/sncutnrun-main/2. Signac Analysis/._2_4_Transcription_Factor_Motif_Analysis.R
- sncutnrun-main/2. Signac Analysis/2_3_Peak_Calling_and_Plotting_Coverages.R
- __MACOSX/sncutnrun-main/2. Signac Analysis/._2_3_Peak_Calling_and_Plotting_Coverages.R
- sncutnrun-main/2. Signac Analysis/2_2_UMAP_clustering.R
- __MACOSX/sncutnrun-main/2. Signac Analysis/._2_2_UMAP_clustering.R
