# Supplementary material for: Single-nucleus CUT&RUN elucidates the function of intrinsic and genomics-driven epigenetic heterogeneity in head and neck cancer progression
Source: Genome Res. 2025 Jan;35(1):162–77. doi: 10.1101/gr.279105.124 (PMC11789629; doi:10.1101/gr.279105.124)
Supplement: Supplement 4 [file Supplemental_Code.zip › sncutnrun-main/1. Data Preprocessing and QC/snCUT&RUN_count_UMR_percentage_single_cell.bash]

#!/usr/bin/env bash

#SBATCH -J snCUTRUN_calculate_mapping_rate_H3K27ac
#SBATCH -t 72:00:00
#SBATCH -N 1
#SBATCH -p normal
#SBATCH --ntasks-per-node 1
#SBATCH --cpus-per-task 20
#SBATCH --mem-per-cpu 3500
#SBATCH --output=%x-%j.out
#SBATCH --error=%x-%j.err

export OMP_NUM_THREADS=$SLURM_CPUS_PER_TASK

#Set variables and directories
longLine="--------------------"
THREADS=13

mamba init
mamba activate py3
module load samtools
module load gatk
module load bedtools2

cd /scratch/users/astar/gis/muliaditand/sncutrun/sequence_runs/H3K27ac

touch 'snCUTRUN_H3K27ac_barcodes_precount.txt'

for i in `cat 'filenames.txt'`

do 
msg="Cell: $i"; echo "-- $msg $longLine"; >&2 echo "-- $msg $longLine"

gzip -d "$i"'_L001_R1_001.fastq.gz'
gzip -d "$i"'_L001_R2_001.fastq.gz'

msg="Map with bowtie2"; echo "-- $msg $longLine"; >&2 echo "-- $msg $longLine"
(bowtie2 -p "$THREADS" --end-to-end --very-sensitive --no-mixed --no-discordant \
--met-file "$i"'.txt' \
-q --phred33 -I 10 -X 700 -x /scratch/users/astar/gis/muliaditand/programmes/bowtie2/GRCh38_noalt_decoy_as/GRCh38_noalt_decoy_as \
-1 "$i"'_L001_R1_001.fastq' \
-2 "$i"'_L001_R2_001.fastq' -S "$i"'.sam') 2>>alignment_metrics.txt 

msg="Convert sam to bam"; echo "-- $msg $longLine"; >&2 echo "-- $msg $longLine"
samtools view -Sb  "$i"'.sam' -@ "$THREADS" >  "$i"'_unsort.bam'

msg="Sort bam with "$SAMTOOLS""; echo "-- $msg $longLine"; >&2 echo "-- $msg $longLine"
samtools sort "$i"'_unsort.bam' -@ "$THREADS" > "$i"'_sorted.bam'

msg="Mark and remove duplicates with Picard and sort with "$SAMTOOLS""; echo "-- $msg $longLine"; >&2 echo "-- $msg $longLine"
gatk MarkDuplicates \
-I "$i"'_sorted.bam' \
-O "$i"'_rmdup.bam' \
-M "$i"'_sorted_metrics.txt' \
--ASSUME_SORTED true --REMOVE_DUPLICATES true

samtools sort "$i"'_rmdup.bam' -@ "$THREADS" > "$i"'.bam'
samtools index "$i"'.bam' -@ "$THREADS"

msg="Remove old and unsorted bam and sam, and preprocessing beds"; echo "-- $msg $longLine"; >&2 echo "-- $msg $longLine"
rm "$i"'.sam'
rm "$i"'_unsort.bam'
rm "$i"'_sorted.bam'
rm "$i"'_rmdup.bam'

msg="Count number of fastq reads"; echo "-- $msg $longLine"; >&2 echo "-- $msg $longLine"
echo $(cat "$i"'_L001_R1_001.fastq'|wc -l)/4|bc > "$i"'_fastq_read1_count.txt'
echo $(cat "$i"'_L001_R2_001.fastq'|wc -l)/4|bc > "$i"'_fastq_read2_count.txt'

msg="Gzip fastq"; echo "-- $msg $longLine"; >&2 echo "-- $msg $longLine"
gzip "$i"'_L001_R1_001.fastq'
gzip "$i"'_L001_R2_001.fastq'

#Compile barcode file per cell and append to master barcode file
msg="Compile barcode file per cell and append to master barcode file"; echo "-- $msg $longLine"; >&2 echo "-- $msg $longLine"
echo "$i" > "$i"'_barcode.txt'

#Convert single-cell bams to beds
bedtools bamtobed -i "$i"'.bam' -bedpe \
| awk '{if($2!="-1") print}' | sort -k1,1 -k2,2n | cut -f1,2,6,7 > "$i"'_preproc.bed'
bedtools sort -i "$i"'_preproc.bed' -faidx /scratch/users/astar/gis/muliaditand/reference/resources_broad_hg38_v0_Homo_sapiens_assembly38.fasta.fai > "$i"'_postsort.bed'
nrow=$(wc -l < "$i"'_postsort.bed' )
for ((c=1; c<=nrow; c++)) ; do echo "$i" ; done > "$i"'.txt'
awk 'FNR==NR{a[FNR]=$1;next};{$NF=a[FNR]};1' "$i"'.txt' "$i"'_postsort.bed' > "$i"'.bed'
perl -p -i -e 's/ /\t/g' "$i"'.bed'

#1. Calculate Unique Mapped Reads (UMRs)
samtools view -c -f 1 -F 12 "$i"'.bam' > "$i"'.txt'

paste "$i"'_barcode.txt' "$i"'.txt' "$i"'_fastq_read1_count.txt' "$i"'_fastq_read2_count.txt' > "$i"'_barcodes_precount.txt'
cat "$i"'_barcodes_precount.txt' >> 'snCUTRUN_H3K27ac_mapping_metrics.txt'

rm "$i"'.txt'
rm "$i"'.bed'
rm "$i"'_preproc.bed'
rm "$i"'_postsort.bed'
rm "$i"'_fastq_read1_count.txt'
rm "$i"'_fastq_read2_count.txt'
rm "$i"'_barcodes_precount.txt'
rm "$i"'_sorted_metrics.txt'
rm "$i"'_barcode.txt'

done
