# Supplementary material for: Single-nucleus CUT&RUN elucidates the function of intrinsic and genomics-driven epigenetic heterogeneity in head and neck cancer progression
Source: Genome Res. 2025 Jan;35(1):162–77. doi: 10.1101/gr.279105.124 (PMC11789629; doi:10.1101/gr.279105.124)
Supplement: Supplement 4 [file Supplemental_Code.zip › sncutnrun-main/3. Genetic Driven Epigenetic Reprogramming Analysis/3_6_HN137Met_RNA_chromstate_CNV_correlation.R]

#3.6 Static Chromatin State-CNV-RNAseq-Zscore correlation in the HN137Met cell line

#Version: 23/06/2022
#Author: Daniel Muliaditan

#After correlating gene-expression/CNV and gene-expression/chromatin state separately, 
#we now correlate gene-expression, CNV and chromatin state together

#Load existing dataset and required packages
setwd("D:/snCUT_RUN/scripts")
load(file = "22062022_RNAseq_Zscore_chromatin_state_static_correlation.RData")

library(ggplot2)
library(stringr)
library(forcats)

#From the genes with both RNAseq Z-score and chromatin state, find the CN of those genes
rna_epi_cnv <- rna_epi
rna_epi_cnv$gene_CN = "NA"
for (j in seq_along(rna_epi_cnv$GENE)) {
  print(rna_epi_cnv$GENE[j])
  segind <- which(grepl(pattern = paste0(",", rna_epi_cnv$GENE[j], ","), x = cnv$gene) == T)
  rna_epi_cnv$gene_CN[j] <- ifelse(length(segind) == 1, yes = cnv$cn[segind], no = NA)
}

dim(rna_epi_cnv)
rna_epi_cnv <- rna_epi_cnv[complete.cases(rna_epi_cnv),] #Remove genes with NA CN
dim(rna_epi_cnv)

#Remove genes with 0 CN
zeroCNind <- which(rna_epi_cnv$gene_CN == 0)
rna_epi_cnv <- rna_epi_cnv[-zeroCNind,]
rna_epi_cnv$gene_CN <- as.numeric(rna_epi_cnv$gene_CN)

#Recategorize genes with higher CN as 4+ CN
rna_epi_cnv$gene_CN <- ifelse(test = rna_epi_cnv$gene_CN >= 4, 
                              yes = "4+", no = rna_epi_cnv$gene_CN)

rna_epi_cnv$STATE <- ifelse(test = rna_epi_cnv$STATE == "H3K4me3+/H3K27ac-",
                            yes = "H3K4me3+ H3K27ac- (E1)",
                            no = ifelse(test = rna_epi_cnv$STATE == "H3K4me3+/H3K27ac+",
                                        yes = "H3K4me3+ H3K27ac+ (E2)",
                                        no = ifelse(test = rna_epi_cnv$STATE == "H3K4me3-/H3K27ac+",
                                                    yes = "H3K4me3- H3K27ac+ (E3)",
                                                    no = "H3K4me3- H3K27ac- (E4)")))
rna_epi_cnv$STATE <- factor(rna_epi_cnv$STATE, levels = c("H3K4me3+ H3K27ac+ (E2)", "H3K4me3- H3K27ac+ (E3)",
                                                          "H3K4me3+ H3K27ac- (E1)", "H3K4me3- H3K27ac- (E4)"))

#Plot the figure
ggplot2::ggplot(data = rna_epi_cnv) +
  geom_boxplot(mapping = aes(x=fct_relabel(STATE, str_wrap, 9), y=RNAseq_Zscore,  fill = factor(gene_CN))) +
  theme_bw() +
  ylab("RNAseq Z score") +
  xlab("Chromatin State") +
  labs(fill="Gene Copy Number") +
  scale_fill_manual(values = safe_colorblind_palette) +
  theme(legend.title = element_text(size = 20),
        legend.text = element_text(size = 28),
        axis.text.y = element_text(size = 24),
        axis.text.x = element_text(size = 22),
        axis.title.y = element_text(size = 28),
        axis.title.x = element_text(size = 28, margin = margin(t = 15)))

save.image(file = "23062022_RNAseq_Zscore_chromatin_state_CNV_static_correlation.RData")
